# Supplementary material for: Neonatal resuscitation and immediate newborn assessment and stimulation for the prevention of neonatal deaths: a systematic review, meta-analysis and Delphi estimation of mortality effect
Source: BMC Public Health. 2011 Apr 13;11(Suppl 3):S12. doi: 10.1186/1471-2458-11-S3-S12 (PMC3231885; doi:10.1186/1471-2458-11-S3-S12)
Supplement: Additional File 1 — This file is an excel file that contains three work sheets. The first sheet has the quality coding of studies used in the meta-analysis, the second sheet has the Grade rating of the evidence and the third sheet has the CHERG rules for defining the effectiveness values. [file 1471-2458-11-S3-S12-S1.xlsx]

## Sheet: AF-table 1 Facility Resus
	FACILITY BASED RESUSCITATION
KMC searches and study abstract summary	STUDY IDENTIFIERS AND CONTEXT										STUDY DESIGN AND LIMITATIONS												INTERVENTION						OUTCOME EFFECTS									SUMMARY
ABSTRACTED REFS												RCT (HIGH SCORE)			If cluster RCT		ALL FOLLOW UP STUDIES (RCT cRCT or Cohort)	QUASI EXPERIMENTAL (MODERATE) OBSERVATIONAL (LOW)				BEFORE/AFTER DESIGN (LOW TO VERY LOW)
Include in new meta	INTERVENTION study code	Author	Year of publication	Journal ref	Years of study	Country	Place in country	Urban or rural or mixed or unclear	Baseline/control mortality rate	Setting	Study design - randomised?	Allocation concealed? (adequate randomization)	Assessment blinded?	Intent to treat analysis?	Cluster RCT redults adjusted for clustering?	If cluster RCT are there more than 12 units for analysis? (specify number)	Minimal loss to follow up? (more than 20% is serious limitation)	Is cohort or nested case control study?	If quasi experimental are there more than 12 units for analysis? (specify number)	Adjustment for confounding?	Reverse causality is not a serious issue?	Not before/after design? (if so then always low or very low)	Target population for the intervention (age, case defn)	Intervention definition	Other intervention at the same time	Coverage of the intervention (comment on quality)	Was the intervention delivered through the routine health system?	Comparison group (eg routine care and what this involved)	Outcome definition (eg deaths under five, deaths to 28 days, morbidity)	Distinguish Preterm vs. 'Asphyxia' mortality	Intervention/endline numerator	Intervention/endline denominator	Control/baseline numerator	Control/basleine denominator	Effect on outcome (intervention compared to control gp) % reduction	RR	RR 95% CI	EFFICACY OR EFFECTIVENESS?	OVERALL STUDY LIMITATIONS?	Comments
	MORTALITY (Asphyxia Deaths)
Include		Deorari AK et al	2001	Annals Trop Pediatrics 2001; 21: 29-33	1997	India	National data	Mixed	ASM 15.7	14 University Hospitals	Observational	NA	NA	NA	NA	NA	Not stated	NA	NA	NA	NA	Before-After	Neonates	AAP NRP training of 2 faculty/hospital, subsequenting training of DR room nurses and doctors	None	Not commented	Yes	PreNRP training; 3 month monitoring vs. 12 months post	Asphyxia neonatal mortality: Features of fetal hypoxia and 5 min Apgar <6 following complications of pregnancy or delivery	Not included BW<1000g, death from HMD/IVH or AOP	283	25713	111	7070	0.29898	0.70102	0.56-0.87	effectiveness	Before-after study
Include		Carlo/Chomba E et al	2010/2008	Pediatrics 2010; 126: e1064-1071. Ambulatory Pediatrics 2008; 8: 300-304	2005-2008	Zambia	Lusaka, Ndola	Urban	ASM 3.25	Urban Low-risk delivery centers	Observational	NA	NA	NA	NA	NA	Loss to f/u: Baseline 39%; Endline 25%	NA	NA	NA	NA	Before-After	Neonates	WHO ENC Package: training nurse trainers of midwives at 18 health centers	ENC package: clean delivery, thermal protection, breastfeeding, kangaroo care	Not commented	Yes	PreENC training; 4 month pre vs 7 month post data collection	Asphyxia Early Neonatal Mortality (7d), "not breathing at birth"	Preterm-low birth weight <1500 separate cause of death, individual determination of single COD; no hierarchy	39.0146	20534	27.7066	8149	0.441176	0.558824	0.34-0.90	effectiveness	Before-after study, High loss to follow up (38% baseline)
		Vakrilova L et al	2005	Akush Ginekol (Sofiia); 2005; 44(3): 35-40	2001-2003	Bulgaria	National data	Mixed	ASM 0.70	National, all hospitals with delivery rooms	Observational	NA	NA	NA	NA	NA	Not stated: National Statistics Data	NA	NA	NA	NA	Before-After	Neonates	French-Bulgarian Program on Newborn Resuscitation, training in all obstetric wards in country	Equipping DR with resuscitators	All DRs in country, ~100	Yes	Pre-resuscitation training; 12 months pre vs. 1 year post training	ICD 9 'perinatal and intrapartum asphyxia', neonatal deaths	Not included	38	67647	46	67948	0.170237	0.829763	0.54-1.27	effectiveness	Historical study
	MORTALITY (Preterm Deaths)
Include		Deorari AK et al	2001	Annals Trop Pediatrics 2001; 21: 29-33	1997	India	National data	Mixed	ASM 15.7	14 University Hospitals	Observational	NA	NA	NA	NA	NA	Not stated	NA	NA	NA	NA	Before-After	Neonates	AAP NRP training of 2 faculty/hospital, subsequenting training of DR room nurses and doctors	None	Not commented	Yes	PreNRP training; 3 month monitoring vs. 12 months post	birthweight <1000g who died of hyaline membrane disease, intraventricular hemorrhage or recurrent apneic attacks	NA	257	25713	74	7070	0.0450776	0.954922	0.74-1.24	effectiveness	Before-after study
Include		Carlo/Chomba E et al	2010/2008	Pediatrics 2010; 126: e1064-1071. Ambulatory Pediatrics 2008; 8: 300-304	2005-2008	Zambia	Lusaka, Ndola	Urban	ASM 3.25	Urban Low-risk delivery centers	Observational	NA	NA	NA	NA	NA	Loss to f/u: Baseline 39%; Endline 25%	NA	NA	NA	NA	Before-After	Neonates	WHO ENC Package: training nurse trainers of midwives at 18 health centers	ENC package: clean delivery, thermal protection, breastfeeding, kangaroo care	Not commented	Yes	PreENC training; 4 month pre vs 7 month post data collection	Early NMR, 'immaturity' or low birth weight	NA	43	20534	23	8149	0.258056	0.741944	0.45-1.23	effectiveness	Before-after study, High loss to follow up (38% baseline)
		Vakrilova L et al	2005	Akush Ginekol (Sofiia); 2005; 44(3): 35-40	2001-2003	Bulgaria	National data	Mixed	ASM 0.70	National, all hospitals with delivery rooms	Observational	NA	NA	NA	NA	NA	Not stated: National Statistics Data	NA	NA	NA	NA	Before-After	Neonates	French-Bulgarian Program on Newborn Resuscitation, training in all obstetric wards in country	Equipping DR with resuscitators	All DRs in country, ~100	Yes	Pre-resuscitation training; 12 months pre vs. 1 year post training	ICD 9 'immaturity','RDS'	NA	134	67647	101	67948	-0.332636	1.33264	1.03-1.72	effectiveness	Historical study
	MORTALITY (Early Neonatal)
JUDITH LOOKS LIKE NO MORT OR MORB OUTCOMES/??		Zhu XY et al	1997	Singapore Med J 1997; 38:485-487	1993-1995	China	Zhuhai hospital	Urban	ENMR 9.9	Urban Hospital	Observational	NA	NA	NA	NA	NA	Not stated	NA	NA	NA	NA	Before-After	Neonates	AAP NRP training at hospital	None	Not commented	Yes	Pre NRP training; 12 months (Traditional resuscitation) pre vs. 2 years post	?Perinatal mortality vs. Early Neonatal Mortality: ALL cause	NA	16	4751	17	1722	0.658871	0.341129	0.17-0.67	effectiveness	Historical study
		Vakrilova L et al	2005	Akush Ginekol (Sofiia); 2005; 44(3): 35-40	2001-2003	Bulgaria	National data	Mixed	ASM 0.70	National, all hospitals with delivery rooms	Observational	NA	NA	NA	NA	NA	Not stated: National Statistics Data	NA	NA	NA	NA	Before-After	Neonates	French-Bulgarian Program on Newborn Resuscitation, training in all obstetric wards in country	Equipping DR with resuscitators	All DRs in country, ~100	Yes	Pre-resuscitation training; 12 months pre vs. 1 year post training	ICD 9 'perinatal and intrapartum asphyxia', neonatal deaths	NA	298	67647	347	67948	0.137389	0.862611	0.74-1.01	effectiveness	Historical study
Include		Carlo/Chomba E et al-a	2010/2008	Pediatrics 2010; 126: e1064-1071. Ambulatory Pediatrics 2008; 8: 300-304	2005-2008	Zambia	Lusaka, Ndola	Urban	ENMR 11.2	Urban Low-risk delivery health centers	Observational	NA	NA	NA	NA	NA	Loss to f/u: Baseline 38%; Endline 25%	NA	NA	NA	NA	Before-After	Neonates	WHO ENC Package: training nurse trainers of midwives at 18 health centers	ENC package: clean delivery, thermal protection, breastfeeding, kangaroo care	Not commented	Yes	PreENC training; 4 month pre vs 7 month post data collection	Early Neonatal Mortality, first 7 days	NA	140	20534	94	8149	0.408941	0.591059	0.46-0.77	effectiveness	Before-after study, High loss to follow up (38% baseline, 25% post ENC, 6% post NRP), other interventions for sepsis
Include		Carlo/Chomba E et al-b	2010/2008	Pediatrics 2010; 126: e1064-1071. Ambulatory Pediatrics 2008; 8: 300-304	2005-2008	Zambia	Lusaka, Ndola	Urban	ENMR 11.2	Urban Low-risk delivery health centers	Observational	NA	NA	NA	NA	NA	Loss to f/u: Baseline 25%; Endline 6%	NA	NA	NA	NA	Before-After	Neonates	NRP Training: Basic assessment, initial steps of resuscitation, bag-mask ventilation, and chest compressions	ENC package in earlier phase training	Not commented	Yes	PreENC and NRP training	Early Neonatal Mortality, first 7 days	NA	288	29828	94	8149	0.162963	0.837037	0.66-1.06	effectiveness	Before-after study, High loss to follow up (38% baseline, 6% post NRP), other interventions for sepsis
Include - BASIS FOR INCLUSION?	MORBIDITY (Hypoxic Ischemic Encephalopathy)
Include		Deorari AK et al	2001	Annals Trop Pediatrics 2001; 21: 29-33	1997	India	National data	unclear	Not given	14 University Hospitals	Observational	NA	NA	NA	NA	NA	Not stated	NA	NA	NA	NA	Before-After	Neonates	AAP NRP training of 2 faculty/hospital, who held further trainings	None	Not commented	Yes	PreNRP training; 3 month monitoring vs. 12 months post	Seizures related to HIE	NA	128	25713	21	7070		1.67594	1.06-2.67	effectiveness	Before-after study
	Total no of hits(abstracts screened)	No of studies on INTERVENTION	No of studies with mortality outcomes	No of studies or major morbidity outcomes	No of studies included
Number	818	818	16	4	4
																													0.00209736	0.00281794

## Sheet: GRADE table
Table 3. Quality assessment of trials of NEONATAL RESUSCITATION in facilities for birth asphyxia
No of studies	Design	Limitations	Consistency	Generalizability to Population of Interest	Generalizability of intervention of interest	Post-Intervention	Control- Baseline	Relative Risk (95% CI)
Mortality (Asphyxia Deaths)
3 (Deorari, Chomba, Vakrilova)	Observational, before-after	Low quality	Consistent, 2 of 3 studies show significant benefit	Facility settings (ranging primary to tertiary care level), LIC-MIC	Advanced NRP in 2 studies, WHO Basic ENC in another	358*	183	0.70 (0.59, 0.84)a
Mortality (Preterm Deaths)
3 (Deorari, Chomba, Vakrilova)	Observational, before-after	Low quality	Consistent, 2 of 3 studies show significant benefit	Facility settings (ranging primary to tertiary care level), LIC-MIC	Advanced NRP in 2 studies, WHO Basic ENC in another	358*	183	1.03 (0.76, 1.40)b
Mortality (Early Neonatal Deaths)
3 (Zhu, Chomba, Vakrilova)	Observational, before-after	Low quality	Heterogenity from metanalysis; 2 of 3 studies show significant benefit (-0.5)	Facility settings (ranging primary to tertiary care level), LIC-MIC	Advanced NRP in 2 studies, WHO Basic ENC in another	441*	455	0.76 (0.67, 0.86)b
Hypoxic Ischemic Encephalopathy
1 (Deorari)	Observational, before-after	Low quality	NA	Only 1 study, tertiary care hospital	Advanced NRP	128*	21	1.68 (1.06, 2.66)c
	a) MH pooled RR; b) D & L pooled RR random effect meta-analysis; c) Directly calculated from study results
	* Note numbers of events in post-intervention period are based on longer duration of observation period than baseline

## Sheet: LiST mortality effect rules
Rules for estimating effectiveness value
Rule 0 There must be a total of 50? events (whether mortality, or severe morbidity or morbidity) before we consider we have any data on this outcome suitable for inclusion in the calculation. (Should be in Table 2 and can contribute to expert opinion)
Rule 1 If you have no evidence on effect on cause specific mortality but you do have evidence of effect on all-cause mortality Then translate all-cause into cause-specific, adjust level of quality assessment (see below)
Rule for adjustment for all-cause to cause-specific mortality data If we have evidence on all-cause mortality this needs to be translated into cause-specific and then it is used in the three rules below. But assessment of the quality of evidence is dropped one level before it is applied, e.g., good all-cause mortality becomes moderate cause-specific. High=>moderate, Moderate=>poor; Poor=> Very Po…
Rule 2 If there is high or moderate evidence of reduction in cause-specific mortality effect, Then use the mortality effect Issues for Rule 2 What is the comparison arm and does this reflect practice/conditions in the settings we are interested in? Do we deal with this? We should at least note the comparison group and we will have a more conservative estimate of effectiveness.
Rule 3 If there is low quality of evidence (or very low quality) of evidence of reduction in cause-specific mortality And there is high or moderate quality of evidence of serious morbidity effect (in the same direction) Then use the smaller of the two effects Issues for 3 What is the comparison arm and does this reflect practice/conditions in the settings we are interested in? This implies you ha…
Rule 4 If there is low (or very low quality) of evidence of a reduction in cause-specific mortality And if there is low (or very low quality) evidence of serious morbidity reduction And if there is high or moderate evidence of mild morbidity reduction Then take the smallest of the three effects Issues for 4 Usually these would be treatment studies where one compares deaths rates among treatment a…
Rule 5 And if there are high quality data on most serious morbidity Then use this value as the estimate
Rule 6 If there are moderate or low or very low quality data on serious morbidity And high or moderate quality data on mild/moderate morbidity Then take the smaller of the two effects If there is no evidence for mortality or serious morbidity (i.e. data on < 50 events)
Rule 7 If there are high quality data on mild/moderate morbidity Then use the value of the most severe value as the estimate Issues for Rules 5, 6 and 7 We may want to have an adjustment that is applied to this for the best estimate. This would be based on an analysis of the table 2 findings for all of the interventions If there is not sufficient evidence on mortality, serious morbidity or high q…
Expert process If you do not have evidence that meets the conditions of rules 0-7 above, And there is a clear and obvious clinic benefit, Then use expert judgment of effectiveness based on the following guidance To generate expert opinion: Use a wide group of “appropriate” experts (worked in multiple settings, developing country experience, public health experience, epidemiological expertise, etc…
For Table 2 For meta analysis for values in Table 2 (one for each category of studies) 1. Run a meta analysis 2. Check for heterogeneity 3. If there is heterogeneity, look to see what explains it (visual inspection, stratified analysis and meta regression). 4. As last resort, do a random effects model For plausibility bounds When there is a direct estimate of cause-specific mortality, take the st…
